# Supplementary material for: Comparative analysis of cytokinin response factors in Brassica diploids and amphidiploids and insights into the evolution of Brassica species
Source: BMC Genomics. 2018 Oct 3;19:728. doi: 10.1186/s12864-018-5114-y (PMC6171139; doi:10.1186/s12864-018-5114-y)
Supplement: Supplementary file 1 — Table S1. Primers used for qRT-PCR. (XLS 47 kb) [file 12864_2018_5114_MOESM1_ESM.xls]

## Sheet: Sheet1
Table S1 Primers used for qRT-PCR
BnaCRF1a-F	CGGCGGCGACCACAGTAAAAGA
BnaCRF1a-R	AACCCAGACCCGGACCCAAACC
BnaCRF1b-F	AAATGGGCGGCGGAGATAAGAG
BnaCRF1b-R	CAGAAACGGGCGAACCGAGACA
BnaCRF2a-F	TTCAACAACCACCACCTTCAAC
BnaCRF2a-R	ACGCCTCGGTATTTCGCTCTCT
BnaCRF2b-F	GAAGAACAACGACTCACCTC
BnaCRF2b-R	TTTGACTGCTACAGCCACTA
BnaCRF2c-F	TCACTAACTTCTCCGTTCCTCC
BnaCRF2c-R	ACGTCGTCTTTGATTTTGCTCT
BnaCRF2d-F	GAAGAAATACCGGGGAGTGA
BnaCRF2d-R	GTGTTGAAAGTTCCGAGCCA
BnaCRF3a-F	CGCCACCGTCCTCTCAAAGT
BnaCRF3a-R	AGTCCCGAGCCAAAGCCTCC
BnaCRF3b-F	TCGAACCGCCACCGTCCTCTCA
BnaCRF3b-R	ATCTCCGCCGCCCATTTCCCCC
BnaCRF3c-F	AACCGTTCGTGTCTCTATG
BnaCRF3c-R	GAGTCTCTTCCTTTCCTTC
BnaCRF3d-F	GTACACAGAGCACAAAACATCAG
BnaCRF3d-R	GGTCATAGAGACACGAACGATT
BnaCRF3e-F	CTATTTCAACGAATGTCCACCT
BnaCRF3e-R	TCATCATAATTTCACCACCCAA
BnaCRF4a-F	AGGATCTGGCTTGGTACTTTCTC
BnaCRF4a-R	TCTTCCACTGATTCTGATGTTGA
BnaCRF4b-F	TCATCATCTATTATCTCCCAC
BnaCRF4b-R	CTACTAACATCTTCTCCAACG
BnaCRF4c-F	CTGGTTCGGGTGTGCGTG
BnaCRF4c-R	AGCCGTCGAGGGTTCGTC
BnaCRF4d-F	TCCGTTTGTGCGTGATGG
BnaCRF4d-R	GGAGGAGCTAGGTTCGAC
BnaCRF4e-F	AGGAAGTTCCGTGGCGTG
BnaCRF4e-R	CGGTTTGGGCTCTGGTGG
BnaCRF4f-F	TTTGTGCGTGATGGATGGTGA
BnaCRF4f-R	ACTTCTTTTGGTTTTGGTCGG
BnaCRF5a-F	TAGCGGTAACGAAGAGACAGGG
BnaCRF5a-R	TAGAAACAAAGGATCAGGGGCA
BnaCRF5b-F	TTAACCTCTCCTCGGCCCATC
BnaCRF5b-R	TGAAAAACTCATCCACATCCC
BnaCRF6a-F	ATGGAGAAACGAACAAGAAGA
BnaCRF6a-R	GAAAGGGTCGGTGAAAGAGAT
BnaCRF6b-F	TGTGGCTAGGGACTTTCGTGA
BnaCRF6b-R	AAAATTCGTCTGTGCGTTATG
BnaCRF6c-F	TGACACCTGTTCCGACCAAAC
BnaCRF6c-R	CGCCGAATCTAATCTCCTCCA
BnaCRF6d-F	ACTGACTCATCATCAAGC
BnaCRF6d-R	CGAATCTAATCTCCTCCA
BnaCRF7a-F	GATCAGGTGCGGTAAAGC
BnaCRF7a-R	TACAAAAGAAAGAGGCGG
BnaCRF7b-F	CGAGGGGTGAGGCAGAGG
BnaCRF7b-R	AAGCCAGACGCGAACGGG
BnaCRF7c-F	ACCGAATCACCGTCGCCACGA
BnaCRF7c-R	CTCAGCCGCCCATTTCCCCCA
BnaCRF7d-F	CGACCCGACCGATTCCTC
BnaCRF7d-R	CACGGCCTCTGCCTCACC
BnaCRF8a-F	GTGAGGCAGAGACCGTGGGG
BnaCRF8a-R	GCGGCGTTATCATAAGCGAG
BnaCRF8b-F	TCCGATTCCGAAGACAAACG
BnaCRF8b-R	AACTGATCTCAGCCGCCCAT
BnaCRF8c-F	CGTCTTTGGCTGGGAACTTTCG
BnaCRF8c-R	CCACCATCTTGACCTCTTGATT
BnaCRF8d-F	CGTCTCTGGCTTGGGACTTTC
BnaCRF8d-R	CACCATCTTCACCTCTTGGCT
BnaCRF10a-F	AAAAAGAAGAGGAGAGAGTATGA
BnaCRF10a-R	GAGAGAAGTAGTTGTTGAAGAGC
BnaCRF10b-F	ACCTCTGCTGGAGTCTGCTCCT
BnaCRF10b-R	GCTTTCTTGCTGATGGTTTTGG
BnaCRF10c-F	ACTTCCCACCTCTTCAACCTC
BnaCRF10c-R	TCTGCCTAACACCAACACGCT
BnaCRF10d-F	GATCAACTTTCCAGTGCATTCC
BnaCRF10d-R	CTTCCTCTGCCTAACACCAACA
BnaCRF10e-F	ATCAAGCGACGAAGGAGAGACC
BnaCRF10e-R	ACACGAGGAGGAGCAGCAGACT
BnaCRF10f-F	AACGGGTTTGGAGACTGTGGT
BnaCRF10f-R	CAAGTGATGTGTTGAGGAGCA
BnaCRF11a-F	TCAGACATCCAATCACCAAGACAA
BnaCRF11a-R	TCAACATTAGAGGCGATAGAAACA
BnaCRF11b-F	GCTACTGACTATTCTTCCGGCGA
BnaCRF11b-R	CCAACAACCTGAGAGGCTTTCCC
BnaCRF12-F	ACGAATGGTTCGAGTGTAAG
BnaCRF12-R	TAGTTTTGGTGAGTGGGTTT
BniCRF1-F	ACCGAACACGAAGACAACC
BniCRF1-R	TAAGTGCCTAACCAGAGCC
BniCRF2a-F	AAATACCGAGGAGTGAGACA
BniCRF2a-R	GGAGAAGTTGGTGAGAGCGT
BniCRF2b-F	AAAACCACCAACACCACGAGA
BniCRF2b-R	GGGTCAGCGACAGAGATACGG
BniCRF3a-F	GCAACAACAACATCAACATCACC
BniCRF3a-R	TCTCGAAAGTTCCAAGCCAAATC
BniCRF3b-F	GTTCTCAATCTCCAATCATCAG
BniCRF3b-R	TTCTCCAAAAACACTTCACCCA
BniCRF3c-F	ACACAGAGCACAAAACATCA
BniCRF3c-R	CGGTCACAGAGACACGAACG
BniCRF4a-F	AGGTTGGTTCGTGTTTGCGTG
BniCRF4a-R	CCTCTGGTTGTGGTCGGTGGC
BniCRF4b-F	CGTGTGCGTGATGGACCGTG
BniCRF4b-R	AGACTTCGCCTGAGGAGCTG
BniCRF4c-F	AGTCATCATCTATCATCCCCAAC
BniCRF4c-R	ACATCATTACCATTACCTTCTCC
BniCRF5a-F	TTACCGAACAGCAACGACAC
BniCRF5a-R	AACATCCCACGAGCAAGAGC
BniCRF5b-F	ACCCATGTGCCACTGATTCCT
BniCRF5b-R	GTCGCCGTTTTATCCCTTTTC
BniCRF6a-F	ATGGAGAAACGAACAAGAAGAG
BniCRF6a-R	TAGATGAGTCAGTGGCGAAAG
BniCRF6b-F	GGTGACACCTGTCCCTGCT
BniCRF6b-R	TCGTCTTCATCGTCGCTCG
BniCRF6c-F	CGGCTAAACCATCTAACGACTCTC
BniCRF6c-R	CTTCACCGCATCTAATCTCCTCCA
BniCRF7a-F	CAGCGAAGACGACGAACAAACG
BniCRF7a-R	TCCCAAGCCAGAGGCGAACAG
BniCRF7b-F	GTAAAGCTCGCGACGGACGGCC
BniCRF7b-R	TCCTCCACCACCTCAGAACAAC
BniCRF8a-F	AGTGAGGCAGAGACCGTGGGGGA
BniCRF8a-R	CGGCGTTATCGTAAGCGAGAGCG
BniCRF8b-F	CGAAGACGGAGGAGAGGAAGAAG
BniCRF8b-R	TCGAAAGTACCAAGCCAGAGACG
BniCRF10ad-F	ACGCAACCGATGATTCCTCTA
BniCRF10ad-R	TTCCTCAGCCTAACACCCACA
BniCRF10b-F	CCTCCTCGTGTTGAGCCTACT
BniCRF10b-R	CAGCCCATTTACCCCATTTCC
BniCRF10c-F	ACTTCCCACCTCTTGAACAACC
BniCRF10c-R	TCTGCCTAACACCAACACGCTT
BniCRF11a-F	ACCAAGCCCAGCAGAAAACC
BniCRF11a-R	ATCATTCACAACGAAACGGA
BniCRF11b-F	GTTTGATGCTTTGTCTGCTGG
BniCRF11b-R	AAGTGGTCGCTCTCTTCTGGT
25S-F	CGGTTCCTCTCGTACTAGGTTGA
25S-R	CCGTCGTGAGACAGGTTAGTTTT
GAPDH-F	AGAGCCGCTTCCTTCAACATCATT
GAPDH-R	TGGGCACACGGAAGGACATACC
BolCRF1-F	CTGTTCTCCAAACTCCTTTCTCC
BolCRF1-R	ACGGTTCCTCTTTCACCTCAA
BolCRF2-F	GAAGAAATACCGAGGAGTGAGG
BolCRF2-R	AACGGAGAAGTTAGTGAGAGCG
BolCRF3ab-F	GACGCTCTAACCAATTTCTCTG
BolCRF3ab-R	TGTCGTTGTAATGTTGCTTTCC
BolCRF3b-F	CTATTTCAACGAATGTCCACC
BolCRF3b-R	CATCATAATTTCACCACCCAA
BolCRF3cb-F	TGAAGTACACAGAGCACAAAA
BolCRF3cb-R	GTCATAGAGACACGAACGATT
BolCRF4a-F	TGTGTGCGTGATGGATGGT
BolCRF4a-R	TTCTTTTGGTTTTGGTCGG
BolCRF4b-F	CGCAGCAATCAGGCTTCGT
BolCRF4b-R	ACTTTTTGGTTCCCGTTCA
BolCRF4c-F	AGTTGGTTCGGGTGTGCGTG
BolCRF4c-R	CCAGGCTTTTACCGTTCTTATTCG
BolCRF5-F	TAGCGGTAACGAAGAGACAGGG
BolCRF5-R	TAGAAACAAAGGATCAGGGGCA
BolCRF6a-F	AACCAAACCCCCGAGAAAAGC
BolCRF6a-R	GCGAAAGTCCCTAGCCAAAGC
BolCRF6b-F	ACCGAAAGAAGAGAACGAACCG
BolCRF6b-R	TCTACATCCCATGGAGGCGC
BolCRF7a-F	CAGCGAAGACGATCAGACGAATA
BolCRF7a-R	CGAACAGGTCCTCCGTTGCGAAT
BolCRF7b-F	AGCAGCGAAGACGACGAGCAAACAA
BolCRF7b-R	TTCTGAAGCCTCGCCGGAATCCT
BolCRF8a-F	TCCGATTCCGACAACAGAT
BolCRF8a-R	GAAAGTTCCCAGCCAAAGA
BolCRF8b-F	GACCCTTCCGATTCCGACGACAAAC
BolCRF8b-R	CCGCATCTGATCTCAGCCGCCCATT
BolCRF10a-F	AACGGGTTTGGAGACTGTGGT
BolCRF10a-R	CAAGTGATGTGTTGAGGAGCA
BolCRF10b-F	CAAGCGACGAAGGAGAGACCA
BolCRF10b-R	AACACGAGGAGGAGCAGCAGA
BolCRF11-F	GCTACTGACTATTCTTCCGGCGA
BolCRF11-R	CCAACAACCTGAGAGGCTTTCCC
AtTUB4-F	AAGGCTTTCCTTCATTGGTACA
AtTUB4-R	CTCTCCGGCTGTAGCATCTT
AtCRF11-F	AAGCTAGTTGATTCGACTCTTG
AtCRF11-R	TTTGGTTGTTGTTCTCTTCTGT
BrCRF11a-F	CCTCCCTGGTTTATCTGA
BrCRF11a-R	TTACACCAACAGGCTTCG
