# Supplementary material for: Comparative analysis of cytokinin response factors in Brassica diploids and amphidiploids and insights into the evolution of Brassica species
Source: BMC Genomics. 2018 Oct 3;19:728. doi: 10.1186/s12864-018-5114-y (PMC6171139; doi:10.1186/s12864-018-5114-y)
Supplement: Supplementary file 10 — Table S4. Elements relate to hormone and stress in the promotor of CRFs predicted by PLACE.Table S5. Elements relate to hormone and stress in the promotor of CRFs predicted by PlantCARE. (XLS 39 kb) [file 12864_2018_5114_MOESM10_ESM.xls]

## Sheet: Sheet1
Table S4 Elements relate to hormone and stress in the promotor of CRFs predicted by PLACE
		relate to hormone					relate to stress
	cytokinin	auxin	salicylic acid	ethylene	abscisic acid	gibberellin	drought	salt	wound	cold	heat	others
BrCRF1	10	14	6	1	17	15	1	7	7	11	2	16
BrCRF2a	13	13	6	2	29	13	1	2	5	13	6	23
BrCRF2b	11	5	6	1	22	18	1	5	6	15	1	28
BrCRF3a	14	4	0	4	11	9	2	4	5	7	0	8
BrCRF3b	17	3	3	2	27	7	5	9	4	19	2	23
BrCRF3c	14	2	4	4	24	19	3	9	7	10	1	23
BrCRF4a	14	3	2	1	14	13	2	5	9	3	5	25
BrCRF4b	23	7	8	3	11	21	3	5	10	7	2	22
BrCRF4c	15	5	2	2	26	18	3	8	5	13	1	15
BrCRF5	19	6	10	1	22	25	2	4	12	11	1	26
BrCRF6	21	7	6	2	31	21	4	2	10	14	7	23
BrCRF7a	17	7	3	1	23	15	6	6	7	16	5	16
BrCRF7b	14	7	5	1	18	13	4	6	3	14	5	20
BrCRF8a	19	5	4	0	22	22	4	5	5	17	7	15
BrCRF8b	17	5	0	1	14	10	1	3	5	9	3	5
BrCRF10a	28	8	5	0	14	11	3	4	7	9	2	13
BrCRF10b	14	12	3	0	13	8	2	8	4	5	2	10
BrCRF10c	20	10	9	1	13	16	5	8	8	12	2	20
BrCRF11a	16	8	3	3	22	16	1	4	6	16	4	17
BrCRF11b	17	8	3	3	22	17	1	4	6	16	4	17
BrCRF12	21	5	5	6	10	15	1	7	5	7	4	17
BolCRF1	12	8	7	3	18	14	5	8	7	12	0	17
BolCRF2	14	8	1	1	16	19	2	5	6	4	6	15
BolCRF3a	15	4	3	2	24	7	5	9	3	17	3	20
BolCRF3b	21	5	5	3	15	12	4	8	6	10	2	18
BolCRF3c	17	2	4	3	21	15	3	10	6	12	0	24
BolCRF4a	19	3	2	1	9	13	2	6	6	2	4	18
BolCRF4b	29	3	4	4	11	12	5	5	5	7	1	7
BolCRF4c	19	5	1	4	27	10	2	3	0	13	2	18
BolCRF5	12	7	10	1	36	18	6	5	11	20	2	30
BolCRF6a	13	7	4	1	21	12	5	3	8	8	6	20
BolCRF6b	28	9	5	0	20	17	3	7	4	10	4	22
BolCRF7a	10	4	3	0	17	6	7	10	2	14	10	11
BolCRF7b	12	1	6	3	22	11	3	3	5	14	5	22
BolCRF8a	16	6	2	2	20	10	3	6	2	16	6	12
BolCRF8b	16	7	0	2	13	5	4	4	8	9	2	16
BolCRF10a	20	13	10	2	10	19	2	7	8	6	2	18
BolCRF10b	21	11	6	0	12	6	2	8	8	5	1	9
BolCRF11	16	10	2	1	22	15	0	3	4	15	4	15
BniCRF1	12	12	2	1	17	10	0	10	3	6	0	22
BniCRF2b	17	8	9	1	38	19	4	4	8	27	0	37
BniCRF3b	20	3	2	4	16	11	4	11	7	13	1	13
BniCRF3c	18	3	0	5	21	9	3	11	5	13	3	21
BniCRF4b	21	6	6	6	18	23	3	5	12	15	2	28
BniCRF4c	17	7	2	6	23	15	5	10	8	16	3	17
BniCRF5a	17	4	8	2	27	26	2	5	12	10	1	33
BniCRF5b	18	2	4	1	34	15	7	9	10	23	3	14
BniCRF6a	19	8	4	4	24	14	5	5	5	10	6	26
BniCRF6b	26	8	6	1	24	19	6	1	5	11	5	35
BniCRF6c	23	8	4	1	14	10	1	1	3	8	3	18
BniCRF7a	25	8	5	2	20	15	7	4	6	19	7	25
BniCRF7b	17	3	2	1	29	9	7	9	3	18	8	23
BniCRF8a	17	7	5	1	30	13	2	3	5	18	6	20
BniCRF10b	20	16	8	0	17	11	2	5	7	11	1	19
BniCRF10c	20	13	11	2	10	15	6	5	7	11	3	14
BniCRF11a	18	8	0	2	16	9	1	2	2	11	3	5
BniCRF11b	13	9	2	1	14	14	0	3	8	9	0	11
BjuCRF1a	19	6	4	3	17	6	4	4	2	17	5	19
BjuCRF1b	12	12	2	1	20	10	2	7	3	9	1	23
BjuCRF2a	14	12	5	2	27	14	2	2	6	12	6	20
BjuCRF2b	17	9	10	0	36	20	4	4	7	23	2	33
BjuCRF2d	13	9	7	2	34	19	2	3	8	22	1	41
BjuCRF3a	14	4	3	0	13	8	3	3	3	6	3	11
BjuCRF3b	20	5	4	3	20	8	7	7	4	23	3	15
BjuCRF3c	18	3	5	2	25	16	3	6	8	11	1	26
BjuCRF3d	22	7	3	2	13	14	2	5	7	8	1	15
BjuCRF3e	18	4	3	3	21	10	6	10	7	14	1	16
BjuCRF5b	25	3	1	6	14	7	0	6	4	2	4	16
BjuCRF5c	20	6	9	1	25	23	2	5	11	12	1	31
BjuCRF6a	17	9	3	2	22	13	4	2	7	9	3	16
BjuCRF6b	23	8	5	0	26	20	6	1	6	12	3	33
BjuCRF6c	28	14	4	1	30	12	4	3	3	18	4	24
BjuCRF6d	18	7	4	2	21	12	4	4	3	8	4	22
BjuCRF7a	16	7	3	1	17	11	5	5	5	14	5	15
BjuCRF7b	21	2	3	1	16	15	5	9	4	13	6	22
BjuCRF7c	18	2	2	3	34	13	8	10	2	24	8	25
BjuCRF8a	17	3	3	2	24	19	4	6	4	19	7	15
BjuCRF8b	18	5	0	1	14	10	2	3	5	9	3	6
BjuCRF8c	24	5	3	5	17	11	2	1	6	6	6	17
BjuCRF8d	19	9	3	5	14	13	2	4	3	10	4	11
BjuCRF10a	26	9	5	0	17	10	4	4	7	11	2	13
BjuCRF10b	20	8	4	0	12	5	2	6	5	5	1	8
BjuCRF10c	23	12	9	0	13	17	5	7	7	13	3	19
BjuCRF10d	26	11	5	0	17	14	3	6	7	8	4	16
BjuCRF10f	22	11	11	2	13	15	6	8	7	13	2	17
BjuCRF11a	18	10	4	1	19	15	1	4	5	13	4	21
BjuCRF11b	19	9	7	1	19	19	2	8	6	10	1	31
BjuCRF11c	15	5	3	0	10	16	0	4	9	4	3	15
BjuCRF12a	21	5	5	6	10	15	1	7	5	7	4	17
BjuCRF12b	16	9	9	1	9	18	1	2	6	6	2	19
BnaCRF1a	10	14	6	1	15	11	1	7	6	11	2	13
BnaCRF1b	11	8	7	1	16	11	4	8	8	8	1	17
BnaCRF2a	13	11	5	2	28	14	2	2	6	12	6	22
BnaCRF2b	13	5	4	2	14	17	3	5	4	7	2	10
BnaCRF2c	17	9	2	0	16	20	3	5	5	6	7	14
BnaCRF2d	16	7	6	1	29	18	0	3	5	18	1	33
BnaCRF3a	17	2	3	2	31	8	3	9	4	15	1	23
BnaCRF3b	19	5	4	3	20	8	7	6	4	23	3	14
BnaCRF3c	14	3	6	4	22	17	2	8	8	11	1	27
BnaCRF3d	17	2	4	3	21	15	3	10	6	12	1	24
BnaCRF4a	14	3	2	1	14	15	2	5	6	2	5	27
BnaCRF4b	23	7	6	3	10	20	3	5	8	7	2	21
BnaCRF4d	27	4	3	4	6	11	0	5	5	2	2	16
BnaCRF4f	20	4	2	1	9	14	4	6	6	2	3	20
BnaCRF5a	15	8	10	1	37	19	6	4	12	24	2	30
BnaCRF5b	20	7	9	1	24	20	0	6	7	12	1	19
BnaCRF6a	22	5	4	3	13	6	1	4	4	5	0	18
BnaCRF6b	26	11	5	0	21	12	2	4	4	13	2	18
BnaCRF6c	26	10	5	2	24	17	1	1	6	10	6	21
BnaCRF6d	15	13	8	1	33	14	0	5	2	19	6	28
BnaCRF7a	10	4	3	0	17	7	7	9	2	14	9	11
BnaCRF7b	18	1	5	5	18	10	0	2	5	10	3	24
BnaCRF7d	21	2	2	1	24	14	5	11	5	19	4	22
BnaCRF8a	18	4	3	1	26	22	2	6	5	20	5	13
BnaCRF8b	13	4	1	1	8	7	2	1	4	6	1	2
BnaCRF8d	13	11	10	0	31	14	3	4	7	18	4	50
BnaCRF10a	26	8	6	0	16	11	3	4	7	9	2	16
BnaCRF10b	20	7	4	0	13	6	2	6	6	5	2	9
BnaCRF10c	21	9	10	0	11	15	5	8	7	12	4	17
BnaCRF10e	22	8	5	0	14	6	2	8	7	5	1	10
BnaCRF10f	20	13	10	2	9	19	2	6	8	8	2	17
BnaCRF11a	13	10	4	2	25	14	1	4	6	18	4	19
BnaCRF11b	16	10	2	1	24	12	1	3	4	16	4	13
BnaCRF12	22	11	3	2	13	11	3	7	5	8	2	16
