# Supplementary material for: Comparative analysis of cytokinin response factors in Brassica diploids and amphidiploids and insights into the evolution of Brassica species
Source: BMC Genomics. 2018 Oct 3;19:728. doi: 10.1186/s12864-018-5114-y (PMC6171139; doi:10.1186/s12864-018-5114-y)
Supplement: Supplementary file 11 — Table S5. Elements relate to hormone and stress in the promotor of CRFs predicted by PlantCARE. (XLS 37 kb) [file 12864_2018_5114_MOESM11_ESM.xls]

## Sheet: Sheet1
Table S5 Elements relate to hormone and stress in the promotor of CRFs predicted by PlantCARE
	relate to hormone						relate to stress
	auxin	salicylic acid	ethylene	abscisic acid	MeJA	gibberellin	drought	wound	cold	heat	others
BrCRF1	0	0	0	0	2	1	0	0	4	0	2
BrCRF2a	0	2	0	1	2	2	0	0	1	0	2
BrCRF2b	0	3	1	1	2	1	2	0	0	2	2
BrCRF3a	0	0	0	2	0	0	2	0	1	2	4
BrCRF3b	0	1	0	2	2	1	3	0	1	1	1
BrCRF3c	0	2	0	6	2	2	2	0	0	1	2
BrCRF4a	0	1	0	2	2	1	0	0	0	1	0
BrCRF4b	1	1	0	0	0	3	0	0	0	1	2
BrCRF4c	0	2	0	2	0	1	2	0	1	0	2
BrCRF5	1	2	0	4	4	1	2	0	0	0	1
BrCRF6	0	1	1	4	6	1	3	0	1	0	0
BrCRF7a	2	1	2	0	2	0	0	1	1	5	0
BrCRF7b	1	2	0	0	4	2	3	1	1	1	2
BrCRF8a	1	2	0	2	6	2	3	0	3	3	1
BrCRF8b	2	0	0	2	0	0	0	0	1	1	2
BrCRF10a	2	0	0	0	0	3	0	0	1	1	1
BrCRF10b	0	1	0	0	0	1	1	1	0	1	3
BrCRF10c	0	2	0	0	8	2	3	0	0	1	2
BrCRF11a	1	1	0	0	0	3	2	0	0	0	3
BrCRF11b	1	1	0	2	2	0	5	0	0	1	0
BrCRF12	0	0	1	0	2	5	0	0	1	0	2
BolCRF1	0	0	0	1	2	1	1	0	4	2	1
BolCRF2	0	2	0	0	0	1	1	0	0	0	1
BolCRF3a	0	1	0	1	2	1	3	0	0	0	0
BolCRF3b	0	1	0	3	4	0	1	0	1	2	3
BolCRF3c	0	0	0	6	2	2	2	0	1	1	1
BolCRF4a	0	2	0	2	2	2	0	0	0	1	0
BolCRF4b	1	0	0	0	0	0	0	0	2	1	0
BolCRF4c	0	3	0	5	0	3	2	0	1	3	3
BolCRF5	1	0	0	4	4	0	2	0	0	1	1
BolCRF6a	1	2	1	2	2	2	2	0	1	1	0
BolCRF6b	0	1	0	1	2	0	1	0	1	2	1
BolCRF7a	4	1	0	0	4	0	0	1	1	3	0
BolCRF7b	0	0	0	4	2	0	1	0	0	3	2
BolCRF8a	1	1	0	1	2	1	0	0	0	4	1
BolCRF8b	1	1	1	1	0	1	1	0	0	3	1
BolCRF10a	0	2	0	0	8	2	3	0	0	0	0
BolCRF10b	0	1	0	0	0	1	2	0	0	1	2
BolCRF11	0	1	0	0	0	1	3	0	0	0	4
BniCRF1	0	1	1	1	2	3	2	0	0	2	4
BniCRF2b	0	3	0	1	0	1	3	0	0	1	2
BniCRF3b	0	0	0	2	0	2	1	0	1	2	1
BniCRF3c	0	2	0	8	0	2	2	0	0	1	2
BniCRF4b	0	1	1	2	0	2	1	0	0	2	2
BniCRF4c	0	2	0	1	0	1	2	0	1	1	2
BniCRF5a	3	1	0	7	2	0	1	1	1	1	1
BniCRF5b	1	2	0	1	0	3	0	0	0	3	0
BniCRF6a	0	0	2	2	4	3	1	0	1	1	0
BniCRF6b	0	0	0	4	6	1	1	0	1	1	2
BniCRF6c	0	0	0	1	4	2	0	0	0	1	0
BniCRF7a	3	1	0	0	4	0	1	0	0	1	2
BniCRF7b	0	1	0	2	0	0	1	1	0	2	0
BniCRF8a	1	2	0	2	4	0	0	0	0	1	0
BniCRF10b	0	1	0	0	2	2	1	0	0	1	3
BniCRF10c	0	0	0	0	8	0	1	0	0	1	2
BniCRF11a	3	1	0	0	0	0	1	1	0	1	2
BniCRF11b	0	1	0	0	0	1	1	0	0	0	0
BjuCRF1a	0	1	2	0	0	0	3	0	0	0	1
BjuCRF1b	0	1	1	1	2	3	2	0	0	2	4
BjuCRF2a	0	2	0	1	0	2	0	0	0	0	2
BjuCRF2b	0	4	0	2	0	1	3	0	0	1	2
BjuCRF2d	0	3	1	3	2	0	2	0	0	1	1
BjuCRF3a	0	0	0	0	0	0	1	0	1	2	0
BjuCRF3b	0	1	1	1	2	1	1	0	8	0	1
BjuCRF3c	0	1	0	7	2	2	2	0	0	1	2
BjuCRF3d	0	1	0	2	2	0	0	0	1	2	3
BjuCRF3e	0	1	0	2	0	2	1	0	1	4	1
BjuCRF5b	0	1	2	2	0	1	0	0	0	5	1
BjuCRF5c	1	2	0	4	4	1	2	0	0	0	1
BjuCRF6a	0	0	1	1	0	2	2	0	1	0	0
BjuCRF6b	0	1	0	3	6	1	1	0	1	0	2
BjuCRF6c	0	1	0	1	2	3	2	1	2	3	2
BjuCRF6d	0	0	1	2	4	3	1	0	1	0	0
BjuCRF7a	2	0	2	0	2	0	0	1	1	5	0
BjuCRF7b	1	2	0	0	0	2	4	1	1	0	2
BjuCRF7c	0	2	1	2	0	0	1	1	0	0	0
BjuCRF8a	1	1	0	2	6	2	3	0	2	3	1
BjuCRF8b	2	0	0	1	0	0	0	0	1	1	2
BjuCRF8c	1	1	0	0	4	1	1	0	0	2	0
BjuCRF8d	0	4	0	1	4	3	0	0	2	3	0
BjuCRF10a	1	0	0	0	0	3	0	0	1	1	1
BjuCRF10b	0	1	0	0	0	1	1	1	0	2	3
BjuCRF10c	0	1	0	0	8	2	3	0	0	0	2
BjuCRF10d	2	1	0	0	0	5	0	0	2	0	1
BjuCRF10f	0	0	0	0	8	1	2	0	0	0	2
BjuCRF11a	1	0	0	0	2	2	2	0	0	0	3
BjuCRF11b	1	1	1	2	2	0	5	0	0	1	1
BjuCRF11c	0	3	0	0	0	1	1	0	0	1	0
BjuCRF12a	0	0	1	0	2	5	0	0	1	0	2
BjuCRF12b	0	0	0	0	2	4	1	0	0	0	2
BnaCRF1a	0	0	0	0	2	1	0	0	4	0	2
BnaCRF1b	0	0	0	1	2	2	0	0	2	2	1
BnaCRF2a	0	2	0	1	0	2	0	0	0	0	2
BnaCRF2b	0	4	0	0	0	1	2	0	0	4	3
BnaCRF2c	0	1	0	0	0	1	1	0	1	0	1
BnaCRF2d	0	2	0	3	2	1	2	0	0	1	1
BnaCRF3a	0	0	0	2	2	1	3	0	0	0	0
BnaCRF3b	0	1	0	1	2	1	1	0	8	0	1
BnaCRF3c	0	2	0	6	4	2	2	0	0	1	1
BnaCRF3d	0	0	0	6	2	2	2	0	1	1	1
BnaCRF4a	0	1	0	2	2	1	0	0	0	1	0
BnaCRF4b	1	1	0	0	0	3	1	0	0	1	2
BnaCRF4d	1	0	0	2	0	0	1	0	1	0	0
BnaCRF4f	0	2	0	1	2	2	0	0	0	1	0
BnaCRF5a	1	0	0	4	4	0	2	0	0	1	1
BnaCRF5b	1	0	0	4	4	1	1	0	0	0	1
BnaCRF6a	1	1	0	1	0	0	0	0	0	1	0
BnaCRF6b	0	1	0	1	2	0	0	0	2	2	0
BnaCRF6c	0	1	0	5	0	2	1	0	2	1	1
BnaCRF6d	0	3	1	1	6	2	1	0	1	0	3
BnaCRF7a	4	1	0	0	4	0	0	1	1	3	1
BnaCRF7b	0	0	0	4	0	0	1	0	0	3	2
BnaCRF7d	1	2	0	0	0	2	4	1	1	1	2
BnaCRF8a	1	0	0	2	4	2	3	0	2	1	0
BnaCRF8b	1	0	0	1	0	1	0	0	0	1	1
BnaCRF8d	1	1	0	4	6	1	4	0	0	0	0
BnaCRF10a	1	0	0	0	0	2	0	0	1	1	1
BnaCRF10b	0	1	0	0	0	1	1	1	0	2	3
BnaCRF10c	0	1	0	0	8	2	3	0	0	0	2
BnaCRF10e	0	1	0	0	0	1	2	0	0	2	2
BnaCRF10f	0	1	0	0	8	2	3	0	0	0	0
BnaCRF11a	1	0	0	0	0	2	2	0	0	0	3
BnaCRF11b	0	1	0	0	0	1	3	0	0	0	4
BnaCRF12	0	3	0	0	0	5	1	0	0	0	0
